# Supplementary material for: A transposable element insertion in the susceptibility gene CsaMLO8 results in hypocotyl resistance to powdery mildew in cucumber
Source: BMC Plant Biol. 2015 Oct 9;15:243. doi: 10.1186/s12870-015-0635-x (PMC4600303; doi:10.1186/s12870-015-0635-x)
Supplement: Additional file 5: — Complete overview of putative LTRs and putative TEs homologous to the TE identified in CsaMLO8. (XLSX 27 kb) [file 12870_2015_635_MOESM5_ESM.xlsx]

## Sheet: Putative LTRs
Name	Chromosome	percentage identical matches	Alignment length	Mismatches	Number of gaps	start alignment in query	end of alignment in query	start alignment subject	end alignment subject	E value	bitscore
LTR1	Chr1	97.18	71	2	0	1	71	1738568	1738498	1e-26	121
LTR2	Chr1	97.08	137	2	2	1	137	1970597	1970731	2e-59	230
LTR3	Chr1	94.16	137	6	2	1	137	2250380	2250246	9e-53	207
LTR4	Chr1	96.69	121	2	2	1	121	3021472	3021590	1e-50	200
LTR5	Chr1	96.35	137	3	2	1	137	3022473	3022607	9e-58	224
LTR6	Chr1	97.47	79	0	2	59	137	3057846	3057922	1e-30	134
LTR7	Chr1	97.08	137	2	2	1	137	3186531	3186397	2e-59	230
LTR8	Chr1	97.01	67	2	0	1	67	3187628	3187562	2e-24	113
LTR9	Chr1	94.16	137	6	2	1	137	6665062	6665196	9e-53	207
LTR10	Chr1	100	59	0	0	1	59	6750084	6750142	3e-23	110
LTR11	Chr1	96.36	110	0	4	44	153	6751257	6751362	7e-44	178
LTR12	Chr1	94.16	137	6	2	1	137	7298267	7298133	9e-53	207
LTR13	Chr1	94.16	137	6	2	1	137	7299327	7299193	9e-53	207
LTR14	Chr1	98.22	169	1	2	1	169	7335986	7336152	6e-79	294
LTR15	Chr1	96.83	63	2	0	1	63	8421012	8421074	3e-22	106
LTR16	Chr1	93.43	137	1	5	1	137	8422006	8422134	2e-49	196
LTR17	Chr1	100	33	0	0	1	33	10023330	10023362	7e-09	62.1
LTR18	Chr1	95.62	137	4	2	1	137	14540015	14539881	4e-56	219
LTR19	Chr1	98.59	71	1	0	1	71	14551139	14551209	3e-28	126
LTR20	Chr1	97.63	169	2	2	1	169	23007135	23006969	3e-77	289
LTR21	Chr1	97.48	119	1	2	19	137	25992532	25992416	4e-51	202
LTR22	Chr1	97.63	169	2	2	1	169	25993764	25993598	3e-77	289
LTR23	Chr1	95.65	138	3	3	1	137	26662334	26662469	4e-56	219
LTR24	Chr1	100	43	0	0	1	43	26872158	26872116	2e-14	80.5
LTR25	Chr1	88.41	138	5	5	1	137	29051481	29051354	3e-37	156
LTR26	Chr1	87.68	138	6	5	1	137	29052529	29052402	1e-35	150
LTR27	Chr1	97.52	121	3	0	1	121	29094437	29094557	9e-53	207
LTR28	Chr1	97.08	137	2	2	1	137	29123582	29123716	2e-59	230
LTR29	Chr2	97.08	137	2	2	1	137	50758	50624	2e-59	230
LTR30	Chr2	97.04	169	3	2	1	169	4386811	4386645	1e-75	283
LTR31	Chr2	92.7	137	8	2	1	137	4570221	4570087	2e-49	196
LTR32	Chr2	91.24	137	10	2	1	137	4591378	4591244	4e-46	185
LTR33	Chr2	97.04	169	3	2	1	169	5984115	5983949	1e-75	283
LTR34	Chr2	95.62	137	4	2	1	137	6327158	6327024	4e-56	219
LTR35	Chr2	94.26	122	6	1	1	121	7142875	7142996	4e-46	185
LTR36	Chr2	98.04	153	1	2	1	153	8984292	8984142	5e-70	265
LTR37	Chr2	98.41	63	1	0	1	63	11541047	11540985	7e-24	111
LTR38	Chr2	93.48	138	5	4	1	137	13361411	13361545	4e-51	202
LTR39	Chr2	100	103	0	0	1	103	13362598	13362700	9e-48	191
LTR40	Chr2	93.86	114	5	2	24	137	13362698	13362809	1e-41	171
LTR41	Chr2	91.8	61	4	1	7	66	13777800	13777860	2e-15	84.2
LTR42	Chr2	98.06	103	0	2	35	137	13777960	13778060	7e-44	178
LTR43	Chr2	97.08	137	2	2	1	137	15356811	15356945	2e-59	230
LTR44	Chr2	97.63	169	2	2	1	169	18393087	18392921	3e-77	289
LTR45	Chr2	96.35	137	3	2	1	137	18394272	18394138	9e-58	224
LTR46	Chr2	97.39	153	1	2	1	153	20557684	20557535	9e-68	257
LTR47	Chr3	96.35	137	3	2	1	137	26764	26898	9e-58	224
LTR48	Chr3	96.35	137	3	2	1	137	27736	27870	9e-58	224
LTR49	Chr3	97.81	137	1	2	1	137	1147355	1147489	4e-61	235
LTR50	Chr3	97.47	79	0	2	59	137	1147355	1147279	1e-30	134
LTR51	Chr3	98.51	67	1	0	2	68	1148463	1148397	4e-26	119
LTR52	Chr3	97.3	111	3	0	1	111	4234006	4234116	3e-47	189
LTR53	Chr3	94.89	137	5	2	1	137	4235066	4235200	2e-54	213
LTR54	Chr3	96.69	121	4	0	1	121	4570195	4570075	4e-51	202
LTR55	Chr3	97.87	94	0	2	44	137	7171881	7171972	7e-39	161
LTR56	Chr3	97.81	137	1	2	1	137	9275828	9275962	4e-61	235
LTR57	Chr3	96.73	153	2	3	1	153	11152960	11153109	4e-66	252
LTR58	Chr3	98.22	169	1	2	1	169	11154150	11154316	6e-79	294
LTR59	Chr3	96.73	153	2	3	1	153	11154828	11154977	4e-66	252
LTR60	Chr3	96.35	137	3	2	1	137	11327766	11327900	9e-58	224
LTR61	Chr3	95.65	138	3	3	1	137	11328914	11329049	4e-56	219
LTR62	Chr3	97.6	125	1	2	1	125	12139542	12139420	2e-54	213
LTR63	Chr3	97.08	137	2	2	1	137	12140728	12140594	2e-59	230
LTR64	Chr3	97.81	137	1	2	1	137	12908811	12908677	4e-61	235
LTR65	Chr3	91.3	138	8	4	1	137	13241109	13241243	4e-46	185
LTR66	Chr3	93.85	65	0	3	1	65	13473792	13473852	7e-19	95.3
LTR67	Chr3	93.6	125	0	5	1	121	13474916	13475036	2e-44	180
LTR68	Chr3	96.06	127	3	2	1	127	14015957	14015833	3e-52	206
LTR69	Chr3	97.08	137	2	2	1	137	14927557	14927423	2e-59	230
LTR70	Chr3	95.12	123	4	2	15	137	14952071	14952191	2e-48	193
LTR71	Chr3	97.87	94	1	1	1	93	14953302	14953395	7e-39	161
LTR72	Chr3	96.35	137	3	2	1	137	15779329	15779195	9e-58	224
LTR73	Chr3	97.08	137	2	2	1	137	15780373	15780239	2e-59	230
LTR74	Chr3	93.43	137	7	2	1	137	16079899	16080033	4e-51	202
LTR75	Chr3	97.08	137	2	2	1	137	16154713	16154579	2e-59	230
LTR76	Chr3	97.85	93	2	0	1	93	16155908	16155816	7e-39	161
LTR77	Chr3	97.81	137	1	2	1	137	16403404	16403538	4e-61	235
LTR78	Chr3	91.43	140	2	6	7	139	16740317	16740181	1e-45	183
LTR79	Chr3	98.53	68	1	0	1	68	16741344	16741277	1e-26	121
LTR80	Chr3	94.2	138	5	3	1	137	18102401	18102266	9e-53	207
LTR81	Chr3	91.06	123	7	4	1	121	18103585	18103465	2e-39	163
LTR82	Chr3	97.08	137	2	2	1	137	18435118	18435252	2e-59	230
LTR83	Chr3	94.93	138	4	3	1	137	20498329	20498194	2e-54	213
LTR84	Chr3	99.27	137	1	0	1	137	22161772	22161908	5e-65	248
LTR85	Chr3	98.54	137	0	2	1	137	22162720	22162854	9e-63	241
LTR86	Chr3	93.43	137	1	5	1	137	22357796	22357668	2e-49	196
LTR87	Chr3	91.2	125	1	5	1	121	22359048	22358930	7e-39	161
LTR88	Chr3	89.86	138	11	3	1	137	23804852	23804717	9e-43	174
LTR89	Chr3	89.78	137	11	3	2	137	23806189	23806055	3e-42	172
LTR90	Chr3	88.49	139	11	4	1	136	24795517	24795653	2e-39	163
LTR91	Chr3	91.97	137	8	3	1	137	26968420	26968287	3e-47	189
LTR92	Chr3	95.62	137	4	2	1	137	27266039	27266173	4e-56	219
LTR93	Chr3	94.89	137	5	2	1	137	27267404	27267538	2e-54	213
LTR94	Chr3	97.04	169	3	1	1	169	27303060	27302894	1e-75	283
LTR95	Chr3	98.22	169	1	2	1	169	27304067	27303901	6e-79	294
LTR96	Chr3	98.04	153	1	2	1	153	32261800	32261650	5e-70	265
LTR97	Chr4	98.28	58	1	0	1	58	1527538	1527595	4e-21	102
LTR98	Chr4	95.49	133	0	5	5	137	1528520	1528646	9e-53	207
LTR99	Chr4	96.88	64	0	2	1	63	3480241	3480303	3e-22	106
LTR100	Chr4	95.62	137	4	2	1	137	5326427	5326293	4e-56	219
LTR101	Chr4	95.69	116	1	2	1	112	8792550	8792665	1e-45	183
LTR102	Chr4	98.35	121	2	0	1	121	8793747	8793867	2e-54	213
LTR103	Chr4	96.82	157	3	2	1	157	9302060	9301906	7e-69	261
LTR104	Chr4	93.43	137	7	2	1	137	9303022	9302888	4e-51	202
LTR105	Chr4	97.87	94	0	2	44	137	9839473	9839564	7e-39	161
LTR106	Chr4	97.63	169	2	2	1	169	12267499	12267665	3e-77	289
LTR107	Chr4	89.68	126	8	3	1	121	13975104	13974979	3e-37	156
LTR108	Chr4	94.89	137	5	2	1	137	14830482	14830348	2e-54	213
LTR109	Chr4	94.89	137	5	2	1	137	15995908	15996042	2e-54	213
LTR110	Chr4	94.89	137	5	2	1	137	16693823	16693957	2e-54	213
LTR111	Chr4	95.62	137	4	2	1	137	17352925	17352791	4e-56	219
LTR112	Chr4	97.01	67	2	0	1	67	18102922	18102988	2e-24	113
LTR113	Chr4	96.35	137	3	2	1	137	19652651	19652517	9e-58	224
LTR114	Chr5	90.51	137	11	1	1	137	502353	502487	2e-44	180
LTR115	Chr5	91.97	137	9	2	1	137	503487	503621	9e-48	191
LTR116	Chr5	97.04	169	3	2	1	169	2827739	2827905	1e-75	283
LTR117	Chr5	89.54	153	5	8	1	153	3279038	3278897	1e-45	183
LTR118	Chr5	93.43	137	7	2	1	137	3280252	3280118	4e-51	202
LTR119	Chr5	97.63	169	2	2	1	169	7051011	7051177	3e-77	289
LTR120	Chr5	97.08	137	2	2	1	137	10101010	10101144	2e-59	230
LTR121	Chr5	97.08	137	2	2	1	137	11807498	11807364	2e-59	230
LTR122	Chr5	92.36	144	2	5	1	137	12177951	12178092	2e-49	196
LTR123	Chr5	94.37	71	3	1	1	70	12733306	12733376	9e-23	108
LTR124	Chr5	94.12	136	5	3	5	139	12734763	12734896	1e-51	204
LTR125	Chr5	96.35	137	3	2	1	137	12757037	12756903	9e-58	224
LTR126	Chr5	95.62	137	4	2	1	137	12758182	12758048	4e-56	219
LTR127	Chr5	96.35	137	3	2	1	137	13684037	13684171	9e-58	224
LTR128	Chr5	97.89	95	0	2	43	137	13684983	13685075	2e-39	163
LTR129	Chr5	95.04	121	6	0	1	121	13990253	13990373	9e-48	191
LTR130	Chr5	96.35	137	3	2	1	137	15323151	15323285	9e-58	224
LTR131	Chr5	94.89	137	5	2	1	137	16476388	16476254	2e-54	213
LTR132	Chr5	96.35	137	3	2	1	137	16608006	16607872	9e-58	224
LTR133	Chr5	97.08	137	2	2	1	137	16628235	16628101	2e-59	230
LTR134	Chr5	97.81	137	1	2	1	137	18824281	18824147	4e-61	235
LTR135	Chr5	97.08	137	2	2	1	137	18825455	18825321	2e-59	230
LTR136	Chr5	96.97	66	2	0	1	66	18975579	18975644	7e-24	111
LTR137	Chr5	96.35	137	3	2	1	137	19034032	19033898	9e-58	224
LTR138	Chr5	91.04	134	10	2	4	137	19137028	19136897	2e-44	180
LTR139	Chr5	97.63	169	2	2	1	169	19263321	19263155	3e-77	289
LTR140	Chr5	93.43	137	7	2	1	137	22130001	22130135	4e-51	202
LTR141	Chr5	94.16	137	6	2	1	137	22131403	22131537	9e-53	207
LTR142	Chr6	95.93	123	3	2	15	137	240243	240123	5e-50	198
LTR143	Chr6	97.63	169	2	1	1	169	241617	241451	3e-77	289
LTR144	Chr6	97.81	137	1	2	1	137	2195503	2195369	4e-61	235
LTR145	Chr6	94.16	137	6	2	1	137	2767771	2767905	9e-53	207
LTR146	Chr6	95.62	137	4	2	1	137	2971635	2971501	4e-56	219
LTR147	Chr6	89.86	138	8	6	2	137	4053247	4053380	3e-42	172
LTR148	Chr6	94.16	137	6	2	1	137	8270181	8270047	9e-53	207
LTR149	Chr6	94.89	137	5	2	1	137	12722661	12722527	2e-54	213
LTR150	Chr6	94.31	123	3	4	1	121	17646371	17646251	4e-46	185
LTR151	Chr6	94.2	138	5	3	1	137	17647496	17647361	9e-53	207
LTR152	Chr6	97.81	137	1	2	1	137	19297756	19297890	4e-61	235
LTR153	Chr6	97.1	69	2	0	1	69	21715026	21714958	2e-25	117
LTR154	Chr6	98.44	64	1	0	1	64	23082443	23082506	2e-24	113
LTR155	Chr6	96.97	66	2	0	1	66	27714202	27714137	7e-24	111
LTR156	Chr7	96.88	64	2	0	1	64	795424	795361	9e-23	108
LTR157	Chr7	97.63	169	2	2	1	169	4383787	4383621	3e-77	289
LTR158	Chr7	97.63	169	2	2	1	169	4384705	4384539	3e-77	289
LTR159	Chr7	97.08	137	2	2	1	137	5010449	5010315	2e-59	230
LTR160	Chr7	97.78	45	1	0	1	45	5010682	5010638	7e-14	78.7
LTR161	Chr7	92.03	138	4	6	1	137	5835565	5835696	1e-46	187
LTR162	Chr7	97.63	169	2	2	1	169	5842541	5842707	3e-77	289
LTR163	Chr7	97.63	169	2	2	1	169	5846436	5846602	3e-77	289
LTR164	Chr7	98.06	103	0	2	35	137	7384386	7384286	7e-44	178
LTR165	Chr7	97.08	137	2	2	1	137	7385603	7385469	2e-59	230
LTR166	Chr7	97.01	67	2	0	1	67	9298634	9298700	2e-24	113
LTR167	Chr7	97.63	169	2	2	1	169	17955098	17955264	3e-77	289
LTR168	Chr7	96.35	137	3	2	1	137	17956240	17956374	9e-58	224
LTR169	Scaffold000236	97.96	98	0	2	40	137	6303	6208	4e-41	169

## Sheet: Putative TEs
Name	Chromosome	Start	End	Length	Orientation	Sequence present in genome without gap?	Both LTRs in same orientation?	Nested elements?
TE1	Chr1	3021472	3022607	1135	+	No	Yes	No
TE2	Chr1	3186397	3187628	1231	-	No	Yes	No
TE3	Chr1	6750084	6751362	1278	+	No	Yes	No
TE4	Chr1	7298133	7299327	1194	-	Yes	Yes	No
TE5	Chr1	8421012	8422134	1122	+	No	Yes	No
	Chr1	14539881	14551209	11328	-	No	No	No
	Chr1	14539881	14551209	11328	+	No	No	No
TE6	Chr1	25992416	25993764	1348	-	No	Yes	No
TE7	Chr1	29051354	29052529	1175	-	Yes	Yes	No
	Chr2	13361411	13362700	1289	+	No	Yes	Yes
TE8	Chr2	13361411	13362809	1398	+	Yes	Yes	Yes
	Chr2	13362598	13362809	211	+	No	Yes	Yes
TE9	Chr2	13777800	13778060	260	+	No	Yes	No
TE10	Chr2	18392921	18394272	1351	-	Yes	Yes	No
TE11	Chr3	26764	27870	1106	+	Yes	Yes	No
	Chr3	1147279	1147489	210	+	No	No	No
	Chr3	1147279	1147489	210	-	No	No	No
TE12	Chr3	1147279	1148463	1184	-	No	Yes	No
TE13	Chr3	4234006	4235200	1194	+	No	Yes	No
TE14	Chr3	11152960	11154316	1356	+	Yes	Yes	Yes
	Chr3	11152960	11154977	2017	+	No	Yes	Yes
	Chr3	11154150	11154977	827	+	No	Yes	Yes
TE15	Chr3	11327766	11329049	1283	+	Yes	Yes	No
TE16	Chr3	12139420	12140728	1308	-	Yes	Yes	No
TE17	Chr3	13473792	13475036	1244	+	No	Yes	No
TE18	Chr3	14952071	14953395	1324	+	Yes	Yes	No
TE19	Chr3	15779195	15780373	1178	-	Yes	Yes	No
TE20	Chr3	16154579	16155908	1329	-	No	Yes	No
TE21	Chr3	16740181	16741344	1163	-	No	Yes	No
TE22	Chr3	18102266	18103585	1319	-	No	Yes	No
TE23	Chr3	22161772	22162854	1082	+	No	Yes	No
TE24	Chr3	22357668	22359048	1380	-	No	Yes	No
TE25	Chr3	23804717	23806189	1472	-	Yes	Yes	No
TE26	Chr3	27266039	27267538	1499	+	No	Yes	No
TE27	Chr3	27302894	27304067	1173	-	No	Yes	No
TE28	Chr4	1527538	1528646	1108	+	No	Yes	No
TE29	Chr4	8792550	8793867	1317	+	No	Yes	No
TE30	Chr4	9301906	9303022	1116	-	Yes	Yes	No
TE31	Chr5	502353	503621	1268	+	Yes	Yes	No
TE32	Chr5	3278897	3280252	1355	-	Yes	Yes	No
TE33	Chr5	12733306	12734896	1590	+	No	Yes	No
TE34	Chr5	12756903	12758182	1279	-	Yes	Yes	No
TE35	Chr5	13684037	13685075	1038	+	Yes	Yes	No
TE36	Chr5	18824147	18825455	1308	-	Yes	Yes	No
TE37	Chr5	22130001	22131537	1536	+	Yes	Yes	No
TE38	Chr6	240123	241617	1494	-	No	Yes	No
TE39	Chr6	17646251	17647496	1245	-	No	Yes	No
TE40	Chr7	4383621	4384705	1084	-	No	Yes	No
TE41	Chr7	5010315	5010682	367	-	Yes	Yes	No
TE42	Chr7	5835565	5842707	7142	+	Yes	Yes	Yes
	Chr7	5835565	5846602	11037	+	No	Yes	Yes
	Chr7	5842541	5846602	4061	+	No	Yes	Yes
TE43	Chr7	7384286	7385603	1317	-	No	Yes	No
TE44	Chr7	17955098	17956374	1276	+	No	Yes	No
