# Supplementary material for: A transposable element insertion in the susceptibility gene CsaMLO8 results in hypocotyl resistance to powdery mildew in cucumber
Source: BMC Plant Biol. 2015 Oct 9;15:243. doi: 10.1186/s12870-015-0635-x (PMC4600303; doi:10.1186/s12870-015-0635-x)
Supplement: Additional file 7: — Full table of 115 resequenced accessions. The amount of reads identified is given at the overlap between CsaMLO8 and the start of the insertion in forward (TE start-F) and reverse (TE start-R) direction, at the overlap between the end of the insertion and CsaMLO8 in forward (TE end-F) and reverse (TE end-R) direction, and at the site of the insertion with only CsaMLO8 sequence in forward (WT-F) and reverse (WT-R) direction. (XLSX 22 kb) [file 12870_2015_635_MOESM7_ESM.xlsx]

## Sheet: Detected reads 115 accessions 
Accession code NCBI	TE start-F	TE start-R	TE end-F	TE end-R		WT-F	WT-R		TE total	WT total		Total detected Reads		Putative genotype
SRR543203	0	0	0	0		9	3		0	12		12		WT-allele
SRR543204	0	0	0	0		5	3		0	8		8		WT-allele
SRR543205	0	4	4	1		0	0		9	0		9		TE-allele
SRR543206	0	0	0	0		9	3		0	12		12		WT-allele
SRR543207	0	0	0	0		5	10		0	15		15		WT-allele
SRR543208	0	0	0	0		3	7		0	10		10		WT-allele
SRR543209	0	0	0	0		5	7		0	12		12		WT-allele
SRR543210	0	0	0	0		0	0		0	0		0		No Data
SRR543211	0	0	0	0		8	3		0	11		11		WT-allele
SRR543212	0	0	0	0		3	3		0	6		6		WT-allele
SRR543213	0	0	0	0		5	10		0	15		15		WT-allele
SRR543214	0	0	0	0		4	7		0	11		11		WT-allele
SRR543215	0	0	0	0		5	3		0	8		8		WT-allele
SRR543216	4	5	6	2		0	0		17	0		17		TE-allele
SRR543217	0	0	0	0		4	6		0	10		10		WT-allele
SRR543218	0	0	0	0		6	3		0	9		9		WT-allele
SRR543219	0	0	0	0		6	3		0	9		9		WT-allele
SRR543220	0	0	0	0		8	7		0	15		15		WT-allele
SRR543221	0	0	1	0		4	5		1	9		10		Both alleles
SRR543222	0	0	0	0		4	2		0	6		6		WT-allele
SRR543223	3	2	11	3		0	0		19	0		19		TE-allele
SRR543224	3	2	11	3		0	0		19	0		19		TE-allele
SRR543225	0	1	0	0		5	2		1	7		8		Both alleles
SRR543226	6	6	6	5		0	0		23	0		23		TE-allele
SRR543227	0	0	0	0		2	0		0	2		2		WT-allele
SRR543228	0	0	1	0		0	0		1	0		1		TE-allele
SRR543229	0	0	0	0		10	5		0	15		15		WT-allele
SRR543230	8	4	3	3		0	0		18	0		18		TE-allele
SRR543231	1	1	3	0		4	4		5	8		13		Both alleles
SRR543232	0	0	0	0		8	3		0	11		11		WT-allele
SRR543233	0	0	0	0		5	3		0	8		8		WT-allele
SRR543234	0	0	0	0		5	10		0	15		15		WT-allele
SRR543235	0	0	0	0		2	6		0	8		8		WT-allele
SRR543236	0	0	0	0		8	4		0	12		12		WT-allele
SRR543237	0	0	0	0		5	11		0	16		16		WT-allele
SRR543238	0	0	0	0		3	1		0	4		4		WT-allele
SRR543239	0	0	0	0		6	5		0	11		11		WT-allele
SRR543240	0	0	0	1		3	10		1	13		14		Both alleles
SRR543242	10	1	8	3		0	0		22	0		22		TE-allele
SRR543243	4	3	5	0		0	1		12	1		13		Both alleles
SRR543244	0	1	0	0		5	2		1	7		8		Both alleles
SRR543245	0	0	0	0		2	9		0	11		11		WT-allele
SRR543246	0	0	1	0		0	0		1	0		1		TE-allele
SRR543247	0	0	0	0		0	1		0	1		1		WT-allele
SRR543248	0	0	0	0		2	1		0	3		3		WT-allele
SRR543249	0	0	0	0		0	0		0	0		0		No Data
SRR543250	0	0	0	0		1	0		0	1		1		WT-allele
SRR543251	0	2	1	1		0	0		4	0		4		TE-allele
SRR543252	3	4	3	1		0	0		11	0		11		TE-allele
SRR543253	0	3	1	2		0	0		6	0		6		TE-allele
SRR543254	0	0	0	0		5	6		0	11		11		WT-allele
SRR543255	0	0	0	0		7	5		0	12		12		WT-allele
SRR543256	0	0	0	0		2	4		0	6		6		WT-allele
SRR543257	0	3	0	2		0	0		5	0		5		TE-allele
SRR543258	1	4	2	2		0	0		9	0		9		TE-allele
SRR543259	0	0	0	0		4	1		0	5		5		WT-allele
SRR543260	0	0	0	0		5	8		0	13		13		WT-allele
SRR543261	0	0	0	0		3	12		0	15		15		WT-allele
SRR543262	0	0	0	0		7	3		0	10		10		WT-allele
SRR543263	0	0	0	0		4	4		0	8		8		WT-allele
SRR543264	1	0	1	0		0	0		2	0		2		TE-allele
SRR543265	4	1	5	1		0	0		11	0		11		TE-allele
SRR543266	0	0	0	0		8	9		0	17		17		WT-allele
SRR543267	4	4	4	2		0	0		14	0		14		TE-allele
SRR543268	0	0	0	0		7	3		0	10		10		WT-allele
SRR543269	2	2	3	3		2	1		10	3		13		Both alleles
SRR543270	0	0	0	0		10	4		0	14		14		WT-allele
SRR543271	4	5	4	2		0	0		15	0		15		TE-allele
SRR543272	0	1	1	0		4	1		2	5		7		Both alleles
SRR543273	0	0	0	0		7	10		0	17		17		WT-allele
SRR543274	3	1	4	3		0	0		11	0		11		TE-allele
SRR543275	1	0	2	1		0	0		4	0		4		TE-allele
SRR543276	2	0	1	1		0	0		4	0		4		TE-allele
SRR543277	0	0	0	0		2	10		0	12		12		WT-allele
SRR543278	0	0	0	0		7	5		0	12		12		WT-allele
SRR543279	0	0	0	0		6	2		0	8		8		WT-allele
SRR543280	0	0	0	0		4	3		0	7		7		WT-allele
SRR543281	1	2	6	0		1	2		9	3		12		Both alleles
SRR543282	0	0	0	0		6	3		0	9		9		WT-allele
SRR543283	0	0	0	0		3	6		0	9		9		WT-allele
SRR543284	0	0	0	0		16	3		0	19		19		WT-allele
SRR543285	0	0	0	0		5	8		0	13		13		WT-allele
SRR543286	0	0	0	0		8	6		0	14		14		WT-allele
SRR543287	0	0	0	0		6	7		0	13		13		WT-allele
SRR543288	0	0	0	0		6	3		0	9		9		WT-allele
SRR543289	0	0	0	0		7	2		0	9		9		WT-allele
SRR543290	0	0	0	0		12	7		0	19		19		WT-allele
SRR543291	0	0	0	0		6	7		0	13		13		WT-allele
SRR543292	0	0	0	0		4	7		0	11		11		WT-allele
SRR543293	1	4	0	1		4	4		6	8		14		Both alleles
SRR543294	0	0	0	0		1	2		0	3		3		WT-allele
SRR543295	0	0	0	0		4	6		0	10		10		WT-allele
SRR543296	0	0	0	0		7	9		0	16		16		WT-allele
SRR543297	0	0	0	0		8	4		0	12		12		WT-allele
SRR543298	0	0	0	0		6	4		0	10		10		WT-allele
SRR543299	0	0	0	0		3	3		0	6		6		WT-allele
SRR543300	0	0	0	0		11	7		0	18		18		WT-allele
SRR543301	0	0	0	0		7	4		0	11		11		WT-allele
SRR543302	0	0	0	0		10	2		0	12		12		WT-allele
SRR543303	0	0	0	0		5	4		0	9		9		WT-allele
SRR543304	0	0	0	0		8	4		0	12		12		WT-allele
SRR543305	0	0	0	0		9	2		0	11		11		WT-allele
SRR543306	0	0	0	0		9	9		0	18		18		WT-allele
SRR543307	0	0	0	0		8	3		0	11		11		WT-allele
SRR543308	0	0	0	0		3	3		0	6		6		WT-allele
SRR543309	0	0	0	0		6	11		0	17		17		WT-allele
SRR543310	0	0	0	0		3	4		0	7		7		WT-allele
SRR543311	0	0	0	0		8	3		0	11		11		WT-allele
SRR543312	0	0	0	0		4	3		0	7		7		WT-allele
SRR543313	0	0	0	0		5	13		0	18		18		WT-allele
SRR543314	0	0	0	0		6	6		0	12		12		WT-allele
SRR543315	0	0	0	0		7	16		0	23		23		WT-allele
SRR543316	0	0	0	0		8	6		0	14		14		WT-allele
SRR543317	0	0	0	0		3	1		0	4		4		WT-allele
SRR816009	0	0	0	0		1	2		0	3		3		WT-allele
Total:	66	66	98	43		497	450		273	947		1220

## Sheet: Table 2
Accession number NCBI SRA	TE-allele reads	WT-allele reads	Genotype	PI or CGN number	Name Accession	Group
SRR543205	9	0	TE-allele	PI 215589	13598	Indian
SRR543216	17	0	TE-allele	V05A0674	Bei Jing Xiao Ci	East Asian
SRR543221	1	9	Both alleles	V05A1333	Liao Tong Mi Ci	East Asian
SRR543223	19	0	TE-allele	V05A0920	He Cha Huang Gua	East Asian
SRR543224	19	0	TE-allele	V05A1115	Qian Qi Li Huang Gua	East Asian
SRR543225	1	7	Both alleles	V05A0985	Ye San Bai	East Asian
SRR543226	23	0	TE-allele	V05A0428	Liao Yang Ye San	East Asian
SRR543228	1	0	TE-allele	-	228	East Asian
SRR543230	18	0	TE-allele	V05A0522	Huang Gua	East Asian
SRR543231	5	8	Both alleles	V05A0552	Qing Dao Qiu Ye Er San	East Asian
SRR543240	1	13	Both alleles	CGN19828	-	East Asian
SRR543242	22	0	TE-allele	V05A0034	Da Ci Huang Gua	East Asian
SRR543243	12	1	Both alleles	V05A1427	Qiu Huang Gua	East Asian
SRR543244	1	7	Both alleles	V05A0291	Leng Lu Huang Gua	East Asian
SRR543246	1	0	TE-allele	-	Bai Ye San	East Asian
SRR543251	4	0	TE-allele	-	2004348	East Asian
SRR543252	11	0	TE-allele	CGN20266	Hok	Eurasian
SRR543253	6	0	TE-allele	-	151G	Eurasian
SRR543257	5	0	TE-allele	CGN20512	752	Eurasian
SRR543258	9	0	TE-allele	CGN20515	Gy 3 (S4)	Eurasian
SRR543264	2	0	TE-allele	-	65G	Eurasian
SRR543265	11	0	TE-allele	-	G8	Eurasian
SRR543267	14	0	TE-allele	V05A0726	Jin Yan Er Hao	East Asian
SRR543269	10	3	Both alleles	CGN19579	1972 B-2	Eurasian
SRR543271	15	0	TE-allele	CGN19844	2163	Eurasian
SRR543272	2	5	Both alleles	PI 234517/CGN20898	SC 50	Eurasian
SRR543274	11	0	TE-allele	CGN21627	Spartan Garden MSU-C7-63	Eurasian
SRR543275	4	0	TE-allele	-	Marketmore76	Eurasian
SRR543276	4	0	TE-allele	-	GY14	Eurasian
SRR543281	9	3	Both alleles	PI 482412	TGR 580	Indian
SRR543293	6	8	Both alleles	PI 605943	USM 307	Indian
